# Supplementary material for: Atopy and Other Sensitivities in Non-Celiac Wheat Sensitivity: Is There an Associated Hypersensitivity Background?
Source: Nutrients. 2026 Feb 12;18(4):609. doi: 10.3390/nu18040609 (PMC12943107; doi:10.3390/nu18040609)
Supplement: Supplementary file 1 [file nutrients-18-00609-s001.zip]

Archive with 3 entries (3 files):
- Supplementary Tables 10_02_2026.pdf
- Supplementary Figure 1 04_02_2026.pdf
- Supplementary File 1 04_02_2026.pdf
